# Supplementary material for: Pre-Harvest Aflatoxin Contamination in Crops and Climate Change Factors: A European Overview
Source: Toxins (Basel). 2025 Jul 8;17(7):344. doi: 10.3390/toxins17070344 (PMC12299669; doi:10.3390/toxins17070344)
Supplement: Supplementary file 1 [file toxins-17-00344-s001.zip]

Archive with 1 entries (1 files):
- toxins-3689174-supplementary.pdf
